# Supplementary material for: In vitro immunotherapy potency assays using real-time cell analysis
Source: PLoS One. 2018 Mar 2;13(3):e0193498. doi: 10.1371/journal.pone.0193498 (PMC5834184; doi:10.1371/journal.pone.0193498)
Supplement: S1 Data — (XLSX) [file pone.0193498.s002.xlsx]

## Sheet: Fig1-B PC3
Time (Hour)	Time (hh:mm:ss)	PC3+NK92	SD (D5,E5,D6,E6)	NK92	SD (F5,G5,F6,G6)	PC3	SD (D11,E11,D12,E12)
0	00:00:00	0	0	0	0	0	0
5.87167	05:52:18	0.3975	0.0168	0.0279	0.006	0.4356	0.0323
11.1275	11:07:39	0.6927	0.0198	0.0255	0.0095	0.7462	0.049
16.6342	16:38:03	0.9256	0.0233	0.0202	0.0109	0.9755	0.058
21.9364	21:56:11	0.4771	0.0279	0.007	0.0105	1.0912	0.0614
27.4214	27:25:17	0.2574	0.0273	0.0846	0.0099	1.2322	0.0606
32.6775	32:40:39	0.2091	0.0288	0.1023	0.0088	1.4695	0.0618
38.1842	38:11:03	0.1819	0.025	0.129	0.0088	1.6328	0.0671
43.44	43:26:24	0.1744	0.0218	0.1322	0.0129	1.7528	0.0532
48.9433	48:56:36	0.1778	0.0274	0.1242	0.0126	1.855	0.0497
54.1986	54:11:55	0.1904	0.0261	0.1297	0.0121	1.9123	0.0502
59.7019	59:42:07	0.2044	0.0179	0.1457	0.0144	1.9672	0.0481
65.2083	65:12:30	0.2071	0.0103	0.17	0.0179	1.9995	0.0296
70.465	70:27:54	0.1952	0.0086	0.192	0.0229	2.067	0.0218
75.9711	75:58:16	0.1716	0.0089	0.2123	0.0252	2.1847	0.0261
81.2264	81:13:35	0.1593	0.0097	0.2242	0.0248	2.2884	0.0249
86.7314	86:43:53	0.1548	0.013	0.2283	0.0227	2.4153	0.0358
91.9861	91:59:10	0.152	0.0112	0.2237	0.0199	2.5368	0.0272
97.49	97:29:24	0.1509	0.0122	0.2208	0.0203	2.6543	0.0339

## Sheet: Fig1-B MCF7
Time (Hour)	Time (hh:mm:ss)	MCF7	SD (E11,F11,E12,F12)	NK92	SD (G9,H9,G10,H10)	MCF7+NK92	SD (E9,F9,E10,F10)
0	00:00:00	0	0	0	0	0	0
6.02444	06:01:28	0.1629	0.0288	-0.015	0.0165	0.1996	0.0341
12.0267	12:01:36	0.3463	0.0455	-0.0122	0.0093	0.382	0.0569
18.0292	18:01:45	0.4629	0.0648	-0.0181	0.015	0.5169	0.0627
25.5114	25:30:41	0.5957	0.0674	0.019	0.0114	0.637	0.0871
31.5122	31:30:44	0.9561	0.1171	-0.003	0.0149	0.7478	0.0914
37.5153	37:30:55	1.4702	0.221	-0.0031	0.0175	1.1082	0.1358
43.5169	43:31:01	2.2973	0.4387	0.0013	0.0168	1.5901	0.2076
49.52	49:31:12	3.4203	0.7576	-0.0046	0.0316	2.1451	0.3068
55.5222	55:31:20	4.8527	1.2148	0.0023	0.0338	2.5182	0.4039
61.5264	61:31:35	6.304	1.4646	0.0019	0.0376	2.4836	0.3998
67.5294	67:31:46	7.5403	1.3789	0.0235	0.0381	2.0374	0.2313
73.5317	73:31:54	8.1805	0.9384	0.0356	0.0423	1.2562	0.1101
79.5339	79:32:02	8.6668	0.7168	0.0608	0.0401	0.8353	0.1019
85.5369	85:32:13	9.0007	0.4749	0.0822	0.0443	0.6815	0.096
91.54	91:32:24	9.1795	0.4316	0.1013	0.0456	0.6111	0.0916
97.5433	97:32:36	9.2763	0.2933	0.112	0.0396	0.5821	0.0979
103.546	103:32:45	9.3839	0.338	0.1253	0.0448	0.5573	0.0999
109.548	109:32:54	9.622	0.3438	0.1514	0.0447	0.5281	0.0916
115.552	115:33:08	9.6915	0.2402	0.1732	0.0539	0.5147	0.1064
121.554	121:33:16	9.6801	0.3023	0.21	0.0541	0.5077	0.1072
127.554	127:33:16	9.5277	0.3787	0.224	0.0562	0.4975	0.0954
133.556	133:33:22	9.5625	0.2516	0.2283	0.0491	0.4669	0.1002
139.558	139:33:27	9.6206	0.2052	0.2291	0.0505	0.4377	0.0888
145.564	145:33:51	9.6542	0.2773	0.2261	0.0417	0.418	0.0884
151.567	151:34:01	9.5374	0.2344	0.217	0.0483	0.3913	0.088
157.568	157:34:04	9.2689	0.2317	0.2101	0.0375	0.3739	0.0696
162.569	162:34:09	9.2891	0.1166	0.1909	0.0432	0.355	0.0591

## Sheet: Fig1-C
Time (Hour)	Time (hh:mm:ss)	PC3+Tall-104	SD (G1,H1)	Tall-104	SD (G2,H2)	PC3	SD (G9,H9)
0	00:00:00	0	0	0	0	0	0
0.684167	00:41:03	0.0731	0.0004	-0.0024	0.0219	0.085	0.0009
6.68417	06:41:03	0.4354	0.0089	-0.0156	0.0767	0.4358	0.0313
12.6847	12:41:05	0.7439	0.0323	-0.0277	0.0881	0.7317	0.036
18.035	18:02:06	1.1011	0.0127	0.0818	0.0694	0.8789	0.0371
25.9769	25:58:37	1.2022	0.0034	0.0465	0.0765	1.2202	0.0707
31.9761	31:58:34	0.8189	0.0676	0.0508	0.0864	1.7442	0.1292
37.9758	37:58:33	0.7713	0.1317	0.0506	0.0895	1.9459	0.1996
43.9658	43:57:57	0.7815	0.2198	0.0405	0.0946	2.1279	0.2554
49.9672	49:58:02	0.7895	0.3304	0.0395	0.0956	2.2419	0.2752
55.9739	55:58:26	0.6711	0.4178	0.0386	0.0959	2.384	0.275
61.9794	61:58:46	0.5246	0.4292	0.0377	0.097	2.511	0.2426
67.9861	67:59:10	0.4023	0.3763	0.0357	0.0984	2.7417	0.1816
73.9864	73:59:11	0.3044	0.2873	0.0336	0.0971	3.1029	0.1254
79.9875	79:59:15	0.232	0.1914	0.0334	0.098	3.4929	0.0989
85.9878	85:59:16	0.1521	0.077	0.034	0.0941	3.9191	0.0868
91.7253	91:43:31	0.1103	0.0167	0.0302	0.094	4.2653	0.1211
97.7256	97:43:32	0.0895	0.0177	0.0296	0.0928	4.5538	0.1387
103.725	103:43:31	0.0817	0.0342	0.0303	0.0917	4.8241	0.2883
109.726	109:43:33	0.0736	0.0449	0.0293	0.0941	4.8367	0.3373

## Sheet: Fig2-A
																PC3
																10:1
																5:1
																2.5:1
Normalization Time: 23:25:51																1.25:1
Time (Hour)	Time (hh:mm:ss)	Y (C1,D1,C2,D2)	SD (C1,D1,C2,D2)	Y (C3,D3,C4,D4)	SD (C3,D3,C4,D4)	Y (C5,D5,C6,D6)	SD (C5,D5,C6,D6)	Y (C7,D7,C8,D8)	SD (C7,D7,C8,D8)	Y (C9,D9,C10,D10)	SD (C9,D9,C10,D10)	Y (C11,D11,C12,D12)	SD (C11,D11,C12,D12)			0.625:1
0	00:00:00	0	0	0	0	0	0	0	0	0	0	0	0
5.66833	05:40:06	0.39	0.0117	0.3646	0.0086	0.3702	0.0108	0.3559	0.0122	0.357	0.0111	0.3536	0.0068
11.6725	11:40:21	0.6046	0.0193	0.5917	0.0126	0.5927	0.0244	0.5842	0.0076	0.5763	0.0097	0.5746	0.0054
17.6769	17:40:37	0.8232	0.0036	0.8195	0.0119	0.8175	0.0128	0.809	0.0107	0.804	0.0067	0.799	0.0208
23.4308	23:25:51	1	0	1	0	1	0	1	0	1	0	1	0
29.59	29:35:24	0.5914	0.0064	0.7646	0.0196	0.9155	0.0185	1.0291	0.0116	1.0677	0.0086	1.0987	0.008
35.5933	35:35:36	0.3086	0.0212	0.5134	0.0205	0.7241	0.0346	1.0128	0.0185	1.1672	0.0322	1.3287	0.0284
41.5981	41:35:53	0.1783	0.0277	0.3714	0.0348	0.6333	0.0242	1.0437	0.031	1.2904	0.0375	1.6315	0.0223
47.6019	47:36:07	0.1498	0.0323	0.2921	0.032	0.5546	0.0185	1.0403	0.0446	1.3334	0.0475	1.8123	0.0491
53.6053	53:36:19	0.1408	0.0473	0.2611	0.0421	0.51	0.0311	1.0169	0.0396	1.3463	0.0669	1.878	0.0425
59.61	59:36:36	0.1276	0.0677	0.2519	0.0465	0.4766	0.0456	1.0179	0.0583	1.4013	0.0685	1.9779	0.0377
65.6153	65:36:55	0.1041	0.0847	0.2537	0.0627	0.4776	0.0616	1.0422	0.0956	1.4204	0.0666	2.0914	0.0402
71.62	71:37:12	0.0804	0.0992	0.2668	0.0771	0.4871	0.084	1.0587	0.1357	1.417	0.1063	2.127	0.0504

## Sheet: Fig2-B
Normalization Time: 23:25:51															10:1
Time (Hour)	Time (hh:mm:ss)	Y (C1,D1,C2,D2)	SD (C1,D1,C2,D2)	Y (C3,D3,C4,D4)	SD (C3,D3,C4,D4)	Y (C5,D5,C6,D6)	SD (C5,D5,C6,D6)	Y (C7,D7,C8,D8)	SD (C7,D7,C8,D8)	Y (C9,D9,C10,D10)	SD (C9,D9,C10,D10)				5:1
0	00:00:00	0	0	0	0	0	0	0	0	0	0				2.5:1
5.16806	05:10:05	0	0	0	0	0	0	0	0	0	0
11.1722	11:10:20	0	0	0	0	0	0	0	0	0	0
17.1767	17:10:36	0	0	0	0	0	0	0	0	0	0
23.1806	23:10:50	0	0	0	0	0	0	0	0	0	0
29.59	29:35:24	59.2138	1.086	38.4588	1.6575	22.2326	1.5203	9.7416	0.9057	5.0465	0.8242
35.5933	35:35:36	85.1154	2.0099	66.263	1.3092	48.6358	2.4393	25.7009	1.2125	13.4578	2.3487
41.5981	41:35:53	93.8419	1.9658	79.9104	1.9075	62.7137	1.3485	36.9799	1.7007	21.6236	2.2004
47.6019	47:36:07	95.1993	2.0107	85.5354	1.5371	69.9956	0.8875	42.8775	2.2178	26.7109	2.4903
53.6053	53:36:19	94.6983	2.687	86.887	1.9505	72.2399	1.482	45.2159	1.8932	27.7641	3.3588
59.61	59:36:36	94.2019	3.4744	87.1048	2.0223	74.2702	2.0895	47.0634	2.666	27.8896	3.2365
65.6153	65:36:55	94.1688	3.9846	87.0214	2.6175	74.8766	2.6875	48.1919	4.1416	30.3291	2.96
71.62	71:37:12	93.6832	4.4684	85.8556	3.1825	74.073	3.5955	47.7425	5.7539	30.9899	4.6151

## Sheet: Fig2-C
																							S.D.
																				6h	24h			6h	24h
																			0.625:1	6	27		0.625:1	1.1499	3.3739
																			1.25:1	13	43		1.25:1	1.5245	2.0948
																			2.5:1	28	70		2.5:1	1.4275	1.0688
																			5:1	45	86		5:1	1.7348	1.4204
Curve1 % Cytolysis (L.Ctrl.Sub)(Eff.Sub) at a time point																			10:1	66	95		10:1	1.1038	2.1103
Time point: 30:35:26	6 h
	% Cytolysis (L.Ctrl.Sub)(Eff.Sub)	SD	Well Information
10:1 E:T	66	1.1038	PC3	10000	NK92	100000
5:1	45	1.7348	PC3	10000	NK92	50000
2.5:1	28	1.4275	PC3	10000	NK92	25000
1.25:1	13	1.5245	PC3	10000	NK92	12500
0.625:1	6	1.1499	PC3	10000	NK92	6250
Curve2 % Cytolysis (L.Ctrl.Sub)(Eff.Sub) at a time point
Time point: 48:06:08	24 h
	% Cytolysis (L.Ctrl.Sub)(Eff.Sub)	SD	Well Information
10:1 E:T	95	2.1103	PC3	10000	NK92	100000
5:1	86	1.4204	PC3	10000	NK92	50000
2.5:1	70	1.0688	PC3	10000	NK92	25000
1.25:1	43	2.0948	PC3	10000	NK92	12500
0.625:1	27	3.3739	PC3	10000	NK92	6250
Time	% Cytolysis (L.Ctrl.Sub)(Eff.Sub)	SD		Time	% Cytolysis (L.Ctrl.Sub)(Eff.Sub)	SD		Time	% Cytolysis (L.Ctrl.Sub)(Eff.Sub)	SD		Time	% Cytolysis (L.Ctrl.Sub)(Eff.Sub)	SD		Time	% Cytolysis (L.Ctrl.Sub)(Eff.Sub)	SD
1 day, 6:35:26	66.3577	1.1038		1 day, 6:35:26	44.9677	1.7348		1 day, 6:35:26	27.7618	1.4275		1 day, 6:35:26	12.8252	1.5245		1 day, 6:35:26	6.0527	1.1499
2 days, 0:06:08	95.3193	2.1103		2 days, 0:06:08	85.9502	1.4204		2 days, 0:06:08	70.0194	1.0688		2 days, 0:06:08	43.4402	2.0948		2 days, 0:06:08	27.2744	3.3739

## Sheet: Fig2-D
															KT50	S.D.			E:T Ratio	KT50	S.D.
														0.625:1	0.2				0.625:1
														1.25:1	18.9326	2.73675			1.25:1	18.9326	2.73675
														2.5:1	12.55	0.57215			2.5:1	12.55	0.57215
														5:1	8.1904	0.444109			5:1	8.1904	0.444109
														10:1	5.28845	0.0843738			10:1	5.28845	0.0843738
Curve1 KT50, % Cytolysis (L.Ctrl.Sub)(Eff.Sub)
Time range: 23:25:51 ~ 72:07:13
Well	KT50, % Cytolysis (L.Ctrl.Sub)(Eff.Sub)	Well Information
C1	5.3277	PC3	10000	NK92	100000
D1	5.2548	PC3	10000	NK92	100000
C2	5.1721	PC3	10000	NK92	100000
D2	5.3992	PC3	10000	NK92	100000
C3	8.2172	PC3	10000	NK92	50000
D3	7.5924	PC3	10000	NK92	50000
C4	8.1103	PC3	10000	NK92	50000
D4	8.8417	PC3	10000	NK92	50000
C5	12.9751	PC3	10000	NK92	25000
D5	12.8599	PC3	10000	NK92	25000
C6	11.565	PC3	10000	NK92	25000
D6	12.7999	PC3	10000	NK92	25000
C7	35.1284	PC3	10000	NK92	12500
D7(ND)	0	PC3	10000	NK92	12500
C8	40.6019	PC3	10000	NK92	12500
D8(ND)	0	PC3	10000	NK92	12500
C9(ND)	0	PC3	10000	NK92	6250
D9(ND)	0	PC3	10000	NK92	6250
C10(ND)	0	PC3	10000	NK92	6250
D10(ND)	0	PC3	10000	NK92	6250

## Sheet: Fig3-B 6h
		6h
									% Normalized (Early Apoptosis)				% Normalized (Late Apoptosis)				% Normalized (Tot Apoptosis)
		Sample	Alive % Parent	Early Apoptosis % Parent	Late Apoptosis % Parent	Tot Apoptosis % Parent
		PC3	0.8627	0.0605	0.0751	0.1356			PC3	0			PC3	0			PC3	0
		10:1	0.2227	0.4608	0.3149	0.7757			10:1	42.6078			10:1	25.9271			10:1	68.5349
		5:1	0.3633	0.3791	0.2569	0.636			5:1	33.9117			5:1	19.6562			5:1	53.5678
		2.5:1	0.5067	0.2738	0.2196	0.4934			2.5:1	22.7036			2.5:1	15.6233			2.5:1	38.3269
		1.25:1	0.6672	0.1559	0.1759	0.3318			1.25:1	10.1543			1.25:1	10.8985			1.25:1	21.0528
		0.625:1	0.7207	0.1306	0.1471	0.2777			0.625:1	7.46142			0.625:1	7.78463			0.625:1	15.246
										Early	Late	Total
									0.625:1	5	8	13
									1.25:1	7	12	18
									2.5:1	17	17	33
									5:1	23	23	46
									10:1	31	29	59
									Sample	Early	Late	Total
									PC3	0.06	0.08	0.14		6	8	14
									0.625:1	0.11	0.16	0.27		11	16	27
									1.25:1	0.13	0.2	0.32		13	20	32
									2.5:1	0.23	0.25	0.47		23	25	47
									05:01:00	0.29	0.31	0.6		29	31	60
									10:01:00	0.37	0.37	0.73		37	37	73
																	Normalized
														5	8	13
														7	12	18
														17	17	33
														23	23	46
														31	29	59
								Garret analysis on 10-12-2017
										Sample	Live % Parent	Early	Late	Total
									6h	0.417361	0.24	0.37	0.37	0.73
									6h	0.209028	0.37	0.29	0.31	0.6
									6h	2.5:1	0.51	0.23	0.25	0.47
									6h	1.25:1	0.66	0.13	0.2	0.32
									6h	0.625:1	0.72	0.11	0.16	0.27
									6h	PC3	0.86	0.06	0.08	0.14

## Sheet: Fig3-B 24h
		24h
									% Normalized (Early Apoptosis)				% Normalized (Late Apoptosis)				% Normalized (Tot Apoptosis)
		Sample	Alive % Parent	Early Apoptosis % Parent	Late Apoptosis % Parent	Tot Apoptosis % Parent
		PC3	0.8863	0.0509	0.0626	0.1135			PC3	0			PC3	0			PC3	0
		10:1	0.0519	0.5029	0.4455	0.9484			10:1	47.6241			10:1	40.847			10:1	88.4711
		5:1	0.1443	0.5304	0.3261	0.8565			5:1	50.5215			5:1	28.1097			5:1	78.6312
		2.5:1	0.284	0.416	0.3001	0.7161			2.5:1	38.468			2.5:1	25.336			2.5:1	63.8041
		1.25:1	0.4803	0.2866	0.2332	0.5198			1.25:1	24.8341			1.25:1	18.1993			1.25:1	43.0333
		0.625:1	0.6223	0.2175	0.16	0.3775			0.625:1	17.5535			0.625:1	10.3904			0.625:1	27.9439
										Normalized
										Early	Late	Total
									0.625:1	12	14	26
									1.25:1	17	23	40
									2.5:1	28	31	59
									5:1	36	37	73
									10:1	31	51	82
									PC3	5	8	13
									0.625:1	17	22	39
									1.25:1	22	31	53
									2.5:1	33	39	72
									05:01:00	41	45	86
									10:01:00	36	59	95
										Sample	Live % Parent	Early	Late	Total
									6h	PC3	0.86	0.06	0.08	0.14
									6h	10:01:00	0.24	0.37	0.37	0.73
									6h	05:01:00	0.37	0.29	0.31	0.6
									6h	2.5:1	0.51	0.23	0.25	0.47
									6h	1.25:1	0.66	0.13	0.2	0.32
									6h	0.625:1	0.72	0.11	0.16	0.27
									24h	PC3	0.86	0.05	0.08	0.13
									24h	10:01:00	0.04	0.36	0.59	0.95
									24h	05:01:00	0.13	0.41	0.45	0.86
									24h	2.5:1	0.26	0.33	0.39	0.72
									24h	1.25:1	0.45	0.22	0.31	0.53
									24h	0.625:1	0.6	0.17	0.22	0.39
										PC3	0.05	0.08	0.13
										0.625:1	0.17	0.22	0.39
										1.25:1	0.22	0.31	0.53
										2.5:1	0.33	0.39	0.72
										05:01:00	0.41	0.45	0.86
										10:01:00	0.36	0.59	0.95
										PC3	0.05	0.08	0.13		5	8	13
										0.625:1	0.17	0.22	0.39		17	22	39		12	14	26
										1.25:1	0.22	0.31	0.53		22	31	53		17	23	40
										2.5:1	0.33	0.39	0.72		33	39	72		28	31	59
										05:01:00	0.41	0.45	0.86		41	45	86		36	37	73
										10:01:00	0.36	0.59	0.95		36	59	95		31	51	82

## Sheet: Fig3-C
		E:T Ratio	6h Flow	6h xCELLigence	t	24h Flow	24h xCELLigence	R
		0.625:1	13	6		26	27	0.998667
		1.25:1	18	13		40	43
		2.5:1	33	28		59	70
		5:1	46	45		73	86
		10:1	59	66		82	95
		10-12-17 Garret updated( normalized)
			13			26
			18		R	40
			33		0.995867	59
			46			73
			59			82

[truncated: 13 more sheets: Fig4-A, Fig4-B, Fig4-C, Fig4D, Fig4-E, Fig4-F, Fig5B, Fig5C, Fig5D-4hrs, Fig5D-24 hrs, Fig 6, Fig7-B, Fig7-C]
